# Supplementary material for: Cardiac Molecular Remodeling by Anticancer Drugs: Doxorubicin Affects More Metabolism While Mitoxantrone Impacts More Autophagy in Adult CD-1 Male Mice
Source: Biomolecules. 2023 May 31;13(6):921. doi: 10.3390/biom13060921 (PMC10296231; doi:10.3390/biom13060921)
Supplement: Supplementary file 1 [file biomolecules-13-00921-s001.zip]

Archive with 3 entries (3 files):
- Figure S2.pdf
- SuppData.pdf
- Table S1.pdf
